# Supplementary material for: A Novel Model for the RNase MRP-Induced Switch between the Formation of Different Forms of 5.8S rRNA
Source: Int J Mol Sci. 2021 Jun 22;22(13):6690. doi: 10.3390/ijms22136690 (PMC8268776; doi:10.3390/ijms22136690)
Supplement: Supplementary file 1 [file ijms-22-06690-s001.zip]

Archive with 1 entries (1 files):
- ijms-1219611-supplementary.pdf
